# Supplementary material for: ChatGPT’s Agreement with the Recommendations from the 18th St. Gallen International Consensus Conference on the Treatment of Early Breast Cancer
Source: Cancers (Basel). 2024 Dec 13;16(24):4163. doi: 10.3390/cancers16244163 (PMC11674622; doi:10.3390/cancers16244163)
Supplement: Supplementary file 1 [file cancers-16-04163-s001.zip]

Archive with 1 entries (1 files):
- cancers-3308803-supplementary.pdf
